# Supplementary material for: Intra-Arterial Super-Selective Delivery of Yttrium-90 for the Treatment of Recurrent Glioblastoma: In Silico Proof of Concept with Feasibility and Safety Analysis
Source: Pharmaceutics. 2025 Mar 7;17(3):345. doi: 10.3390/pharmaceutics17030345 (PMC11945926; doi:10.3390/pharmaceutics17030345)
Supplement: Supplementary file 1 [file pharmaceutics-17-00345-s001.zip]

Archive with 1 entries (1 files):
- pharmaceutics-3447247-supplementary.pdf
